# Supplementary material for: App-supported versus conventional college physical education: Effects on standardized physical fitness scores and exercise motivation in Chinese university students
Source: PLoS One. 2026 Mar 23;21(3):e0345759. doi: 10.1371/journal.pone.0345759 (PMC13008050; doi:10.1371/journal.pone.0345759)
Supplement: S1 Data — Anonymized participant-level data including group assignment, pre- and post-test physical fitness scores, and posttest exercise motivation responses used in the analyses. (CSV) [file pone.0345759.s001.csv]

participant_id	group_code	group	endurance_time_pre	endurance_score_pre	standing_long_jump_pre_cm	standing_long_jump_score_pre	sit_and_reach_pre_cm	sit_and_reach_score_pre	sprint_50m_pre_s	sprint_50m_score_pre	endurance_time_post	endurance_score_post	standing_long_jump_post_cm	standing_long_jump_score_post	sit_and_reach_post_cm	sit_and_reach_score_post	sprint_50m_post_s	sprint_50m_score_post
1	2.0	Control	5.2	30.0	270.0	95.0	26.0	100.0	6.74	95.0	3.21	90.0	251.0	80.0	10.0	6.8	6.6	75.0
2	2.0	Control	3.34	85.0	175.0	76.0	21.0	85.0	8.11	80.0	3.22	95.0	281.0	94.0	25.7	10.0	6.3	76.0
3	2.0	Control	4.32	55.0	260.0	85.0	3.5	50.0	7.1	80.0	3.27	90.0	255.0	80.0	21.1	8.5	6.5	80.0
4	2.0	Control	3.48	76.0	246.0	78.0	14.0	74.0	7.01	80.0	3.29	85.0	253.0	80.0	26.0	10.0	6.8	80.0
5	2.0	Control	3.4	80.0	240.0	76.0	4.8	60.0	7.47	76.0	3.37	80.0	252.0	74.0	12.8	7.2	7.0	95.0
6	2.0	Control	3.25	90.0	240.0	76.0	28.5	100.0	6.6	95.0	3.47	78.0	227.0	68.0	10.2	100.0	6.9	71.0
7	2.0	Control	3.34	80.0	175.0	76.0	15.0	72.0	9.38	68.0	3.52	76.0	200.0	40.0	11.5	85.0	7.5	72.0
8	2.0	Control	4.0	72.0	185.0	80.0	28.0	100.0	9.09	72.0	3.52	74.0	221.0	66.0	4.2	100.0	7.1	78.0
9	2.0	Control	3.4	75.0	197.0	90.0	26.0	100.0	9.9	64.0	3.56	74.0	217.0	64.0	8.5	72.0	6.9	85.0
10	2.0	Control	4.32	60.0	175.0	76.0	17.5	76.0	9.25	70.0	3.57	74.0	252.0	80.0	16.0	68.0	6.7	100.0
11	2.0	Control	4.23	59.0	183.0	80.0	17.0	76.0	8.98	72.0	4.03	70.0	225.0	68.0	8.8	70.0	7.0	80.0
12	2.0	Control	3.57	74.0	170.0	72.0	15.0	72.0	8.97	72.0	4.17	66.0	221.0	66.0	13.0	60.0	7.3	78.0
13	2.0	Control	4.28	60.0	218.0	64.0	12.0	70.0	7.7	74.0	4.27	62.0	234.0	72.0	12.0	66.0	7.2	70.0
14	2.0	Control	4.42	55.0	225.0	68.0	5.0	60.0	7.8	72.0	4.35	50.0	249.0	80.0	8.5	76.0	7.0	68.0
15	2.0	Control	4.43	57.0	195.0	30.0	14.0	74.0	7.0	90.0	3.34	85.0	292.0	100.0	10.3	66.0	6.5	70.0
16	2.0	Control	5.18	30.0	240.0	76.0	8.5	66.0	7.25	78.0	4.06	70.0	211.0	92.0	18.8	72.0	8.2	70.0
17	2.0	Control	4.14	61.0	255.0	80.0	14.0	74.0	6.82	80.0	4.08	70.0	195.0	90.0	16.8	70.0	8.4	65.0
18	2.0	Control	4.12	63.0	220.0	66.0	6.0	62.0	7.21	78.0	4.11	68.0	167.0	70.0	21.2	66.0	9.2	70.0
19	2.0	Control	6.02	30.0	228.0	70.0	11.5	70.0	7.4	76.0	4.13	68.0	165.0	68.0	16.2	68.0	9.4	72.0
20	2.0	Control	3.55	74.0	202.0	40.0	10.0	68.0	7.2	78.0	4.43	50.0	167.0	70.0	28.6	78.0	9.0	70.0
21	2.0	Control	4.29	62.0	172.0	74.0	8.1	62.0	9.93	62.0	3.5	76.0	165.0	68.0	10.6	76.0	8.9	70.0
22	2.0	Control	3.35	80.0	160.0	66.0	27.0	100.0	9.0	72.0	3.52	74.0	166.0	70.0	16.9	85.0	9.0	65.0
23	2.0	Control	4.05	70.0	162.0	66.0	18.0	78.0	9.69	66.0	3.54	74.0	192.0	85.0	23.6	74.0	8.7	72.0
24	2.0	Control	4.02	72.0	160.0	66.0	16.0	74.0	9.64	66.0	3.55	74.0	163.0	68.0	23.5	100.0	9.1	70.0
25	2.0	Control	4.25	62.0	180.0	78.0	14.0	72.0	9.06	72.0	3.58	74.0	169.0	72.0	19.0	66.0	9.0	76.0
26	2.0	Control	4.06	70.0	164.0	68.0	4.5	40.0	9.62	66.0	3.59	74.0	182.0	80.0	14.7	76.0	9.2	76.0
27	2.0	Control	4.15	66.0	175.0	76.0	13.0	70.0	9.0	72.0	4.01	72.0	197.0	90.0	16.5	90.0	9.2	76.0
28	2.0	Control	4.08	70.0	162.0	66.0	15.0	72.0	9.2	70.0	4.04	72.0	184.0	80.0	18.2	90.0	8.6	74.0
29	2.0	Control	4.19	66.0	140.0	30.0	16.8	76.0	9.97	62.0	3.42	80.0	172.0	74.0	20.3	80.0	8.8	72.0
30	2.0	Control	4.3	60.0	163.0	68.0	10.0	66.0	9.9	64.0	3.45	78.0	170.0	72.0	12.2	72.0	8.7	70.0
31	2.0	Control	3.43	80.0	158.0	64.0	26.0	100.0	9.13	65.0	3.46	73.0	203.0	95.0	6.2	76.0	8.6	74.0
32	2.0	Control	4.17	66.0	160.0	66.0	15.0	72.0	10.0	62.0	3.47	73.0	172.0	74.0	13.5	78.0	8.7	70.0
33	2.0	Control	4.31	60.0	168.0	70.0	22.5	90.0	9.5	68.0	3.48	73.0	180.0	78.0	22.9	80.0	8.8	76.0
34	2.0	Control	4.21	64.0	170.0	72.0	15.0	72.0	9.4	68.0	3.49	73.0	165.0	68.0	28.8	68.0	9.0	74.0
35	2.0	Control	4.17	66.0	197.0	90.0	9.8	64.0	8.62	71.0	3.49	73.0	173.0	74.0	19.0	60.0	9.2	70.0
36	2.0	Control	4.22	64.0	153.0	60.0	7.0	60.0	9.5	68.0	3.49	73.0	188.0	72.0	19.5	70.0	8.8	85.0
37	2.0	Control	4.01	72.0	170.0	72.0	15.5	74.0	8.96	62.0	3.5	73.0	177.0	76.0	15.2	90.0	8.7	80.0
38	2.0	Control	4.18	66.0	153.0	60.0	15.5	74.0	11.3	40.0	3.5	73.0	177.0	76.0	21.1	100.0	8.7	71.0
39	2.0	Control	4.54	40.0	205.0	95.0	15.1	74.0	8.51	76.0	3.06	100.0	198.0	90.0	20.0	80.0	8.6	73.0
40	2.0	Control	4.2	64.0	165.0	68.0	10.0	66.0	9.16	70.0	3.11	100.0	180.0	78.0	17.5	80.0	9.2	78.0
41	2.0	Control	4.28	62.0	162.0	66.0	18.0	78.0	9.4	68.0	3.18	95.0	192.0	72.0	22.3	74.0	7.6	80.0
42	2.0	Control	3.54	76.0	158.0	64.0	7.0	60.0	9.09	72.0	3.27	90.0	195.0	90.0	30.0	85.0	8.1	75.0
43	2.0	Control	4.3	60.0	165.0	68.0	25.5	95.0	9.54	66.0	3.32	85.0	188.0	85.0	21.4	80.0	8.6	79.0
44	2.0	Control	5.0	40.0	230.0	70.0	9.0	66.0	7.4	76.0	3.33	85.0	210.0	100.0	27.6	76.0	8.4	68.0
45	2.0	Control	4.1	68.0	182.0	78.0	7.7	64.0	7.98	70.0	3.39	80.0	192.0	72.0	13.4	90.0	8.4	76.0
46	1.0	Treatment	3.51	76.0	275.0	100.0	13.5	74.0	6.8	95.0	4.05	70.0	175.0	76.0	24.6	100.0	9.2	78.0
47	1.0	Treatment	3.37	85.0	205.0	95.0	23.0	90.0	7.59	90.0	4.08	70.0	170.0	86.0	27.8	85.0	9.7	77.0
48	1.0	Treatment	3.38	80.0	230.0	70.0	17.0	78.0	6.68	100.0	4.09	70.0	166.0	70.0	21.2	100.0	9.8	80.0
49	1.0	Treatment	3.47	78.0	255.0	80.0	9.0	66.0	6.67	95.0	4.11	68.0	170.0	84.0	19.1	70.0	9.4	80.0
50	1.0	Treatment	4.07	70.0	235.0	72.0	17.5	78.0	7.53	74.0	4.16	66.0	193.0	85.0	25.1	95.0	8.6	72.0
51	1.0	Treatment	3.37	85.0	185.0	80.0	17.0	76.0	8.7	76.0	4.17	66.0	178.0	78.0	29.6	100.0	8.5	70.0
52	1.0	Treatment	4.21	64.0	180.0	78.0	16.0	74.0	8.34	78.0	4.28	80.0	158.0	70.0	21.2	85.0	9.3	72.0
53	1.0	Treatment	4.19	66.0	207.0	100.0	24.0	95.0	8.91	72.0	3.45	78.0	202.0	100.0	24.0	80.0	8.2	100.0
54	1.0	Treatment	4.26	62.0	200.0	90.0	10.0	66.0	8.9	74.0	3.46	78.0	217.0	100.0	26.5	95.0	8.3	80.0
55	1.0	Treatment	3.53	76.0	174.0	74.0	17.0	76.0	9.81	64.0	3.46	78.0	183.0	80.0	13.2	100.0	9.0	76.0
56	1.0	Treatment	3.56	74.0	160.0	66.0	12.0	68.0	8.58	76.0	3.47	78.0	172.0	78.0	9.5	85.0	9.2	72.0
57	1.0	Treatment	4.07	70.0	170.0	72.0	12.0	68.0	8.3	80.0	3.48	78.0	177.0	76.0	14.4	95.0	9.0	80.0
58	1.0	Treatment	4.1	68.0	180.0	78.0	18.0	78.0	8.5	78.0	3.51	76.0	208.0	100.0	16.8	100.0	8.1	77.0
59	1.0	Treatment	4.27	62.0	210.0	60.0	4.4	60.0	7.5	76.0	3.52	76.0	190.0	85.0	19.1	70.0	8.3	80.0
60	1.0	Treatment	4.0	72.0	266.0	90.0	11.0	70.0	7.2	78.0	3.54	76.0	185.0	80.0	22.2	64.0	8.8	80.0
61	1.0	Treatment	5.07	45.0	212.0	62.0	7.0	64.0	7.6	74.0	3.59	74.0	185.0	80.0	17.7	72.0	9.0	81.0
62	1.0	Treatment	5.4	40.0	210.0	60.0	19.0	80.0	7.6	74.0	4.01	72.0	195.0	90.0	14.6	76.0	8.3	78.0
63	1.0	Treatment	4.29	55.0	203.0	50.0	3.5	50.0	7.9	72.0	4.04	82.0	154.0	72.0	19.2	80.0	9.5	80.0
64	1.0	Treatment	4.25	62.0	220.0	66.0	4.0	60.0	7.6	74.0	3.34	95.0	193.0	85.0	19.0	90.0	8.1	76.0
65	1.0	Treatment	4.05	70.0	252.0	80.0	3.0	50.0	6.9	90.0	3.36	100.0	193.0	85.0	20.6	78.0	8.3	76.0
66	1.0	Treatment	3.58	72.0	230.0	70.0	18.0	80.0	7.02	80.0	3.37	85.0	190.0	85.0	29.4	72.0	9.6	75.0
67	1.0	Treatment	3.51	76.0	175.0	76.0	22.0	85.0	8.2	80.0	3.39	80.0	164.0	76.0	20.7	80.0	8.5	70.0
68	1.0	Treatment	3.4	80.0	207.0	100.0	18.6	78.0	7.9	85.0	3.39	80.0	182.0	80.0	18.3	80.0	8.3	74.0
69	1.0	Treatment	4.19	66.0	152.0	60.0	25.0	95.0	10.22	60.0	3.4	87.0	200.0	90.0	14.1	85.0	8.6	74.0
70	1.0	Treatment	4.0	72.0	185.0	80.0	19.5	80.0	8.96	72.0	3.4	89.0	206.0	100.0	16.7	100.0	8.1	85.0
71	1.0	Treatment	3.57	74.0	150.0	50.0	18.0	78.0	9.34	68.0	3.4	80.0	183.0	80.0	20.4	85.0	8.1	94.0
72	1.0	Treatment	4.11	68.0	163.0	68.0	11.0	66.0	8.9	74.0	3.41	80.0	166.0	82.0	20.2	78.0	9.3	78.0
73	1.0	Treatment	4.41	50.0	155.0	62.0	18.2	78.0	9.1	72.0	3.44	80.0	190.0	85.0	23.0	72.0	8.9	91.0
74	1.0	Treatment	4.15	66.0	185.0	80.0	20.0	80.0	8.7	76.0	3.44	80.0	176.0	76.0	17.7	76.0	8.9	100.0
75	1.0	Treatment	4.15	66.0	170.0	72.0	16.0	74.0	8.8	74.0	3.24	95.0	192.0	85.0	17.4	80.0	8.0	90.0
76	1.0	Treatment	4.15	66.0	162.0	66.0	7.5	62.0	8.87	74.0	3.25	90.0	214.0	100.0	24.1	80.0	7.5	97.0
77	1.0	Treatment	4.1	68.0	176.0	76.0	18.0	78.0	9.3	70.0	3.32	85.0	171.0	72.0	16.3	90.0	8.4	86.0
78	1.0	Treatment	4.14	68.0	177.0	76.0	9.0	64.0	8.6	76.0	3.22	95.0	280.0	100.0	10.7	78.0	6.5	95.0
79	1.0	Treatment	4.21	56.0	155.0	62.0	24.8	95.0	10.39	50.0	3.22	95.0	270.0	100.0	11.8	76.0	6.5	80.0
80	1.0	Treatment	4.4	50.0	165.0	68.0	13.5	70.0	9.87	64.0	3.26	90.0	246.0	78.0	18.8	95.0	6.4	82.0
81	1.0	Treatment	4.23	64.0	180.0	78.0	26.0	100.0	8.4	78.0	3.31	85.0	258.0	85.0	10.5	74.0	6.6	76.0
82	1.0	Treatment	4.18	56.0	150.0	50.0	21.0	85.0	9.95	62.0	3.37	80.0	240.0	76.0	24.1	70.0	6.9	85.0
83	1.0	Treatment	4.4	55.0	155.0	62.0	23.0	90.0	9.9	64.0	3.39	80.0	237.0	74.0	20.6	70.0	6.8	80.0
84	1.0	Treatment	3.5	71.0	162.0	66.0	17.0	76.0	9.6	66.0	3.47	78.0	245.0	78.0	5.7	80.0	7.1	77.0
85	1.0	Treatment	4.37	50.0	160.0	66.0	17.3	76.0	9.97	62.0	3.5	76.0	256.0	92.0	11.5	68.0	7.1	76.0
86	1.0	Treatment	4.07	70.0	170.0	72.0	13.0	70.0	9.9	64.0	4.0	72.0	225.0	74.0	2.5	95.0	7.5	72.0
87	1.0	Treatment	3.57	69.0	180.0	78.0	12.0	68.0	8.84	74.0	4.13	66.0	223.0	80.0	10.8	85.0	7.0	66.0
88	1.0	Treatment	4.2	64.0	165.0	68.0	20.0	80.0	9.8	64.0	4.21	72.0	215.0	72.0	15.9	62.0	7.1	72.0
89	1.0	Treatment	3.52	76.0	170.0	72.0	6.6	60.0	9.58	66.0	4.26	62.0	230.0	70.0	16.8	70.0	7.6	62.0
90	1.0	Treatment	5.07	45.0	240.0	76.0	15.6	76.0	7.83	72.0	4.36	60.0	250.0	80.0	18.8	40.0	7.4	60.0
