# Supplementary material for: App-supported versus conventional college physical education: Effects on standardized physical fitness scores and exercise motivation in Chinese university students
Source: PLoS One. 2026 Mar 23;21(3):e0345759. doi: 10.1371/journal.pone.0345759 (PMC13008050; doi:10.1371/journal.pone.0345759)
Supplement: S2 Data — Item-level questionnaire responses and subscale scores for intrinsic and extrinsic motivation used in the manuscript. (CSV) [file pone.0345759.s002.csv]

participant_id	gender	age	professionalbackground	IM1	IM2	IM3	IM4	IM5	EM1	EM2	EM3	EM4	EM5	IM1_num	IM2_num	IM3_num	IM4_num	IM5_num	EM1_num	EM2_num	EM3_num	EM4_num	EM5_num
1	boy	Below20	no	strongly agree	strongly agree	strongly agree	strongly agree	strongly agree	strongly agree	strongly agree	strongly agree	strongly agree	strongly agree	5	5	5	5	5	5	5	5	5	5
2	boy	More than20	no	agree	agree	agree	agree	agree	agree	agree	agree	ordinary	ordinary	4	4	4	4	4	4	4	4	3	3
3	girl	Below20	no	strongly agree	strongly agree	strongly agree	strongly agree	strongly agree	strongly agree	strongly agree	strongly agree	strongly agree	strongly agree	5	5	5	5	5	5	5	5	5	5
4	girl	Below20	no	disagree	agree	agree	agree	agree	agree	strongly agree	ordinary	agree	disagree	2	4	4	4	4	4	5	3	4	2
5	boy	Below20	no	disagree	strongly agree	strongly agree	disagree	disagree	strongly agree	agree	agree	disagree	strongly agree	2	5	5	2	2	5	4	4	2	5
6	boy	More than20	no	agree	agree	agree	agree	agree	agree	agree	agree	agree	agree	4	4	4	4	4	4	4	4	4	4
7	boy	Below20	no	agree	agree	agree	agree	agree	agree	agree	ordinary	agree	agree	4	4	4	4	4	4	4	3	4	4
8	girl	Below20	no	ordinary	ordinary	disagree	ordinary	disagree	ordinary	disagree	ordinary	ordinary	disagree	3	3	2	3	2	3	2	3	3	2
9	boy	Below20	no	agree	agree	agree	ordinary	agree	agree	agree	strongly agree	agree	agree	4	4	4	3	4	4	4	5	4	4
10	boy	Below20	no	ordinary	ordinary	ordinary	agree	strongly agree	ordinary	disagree	disagree	ordinary	strongly agree	3	3	3	4	5	3	2	2	3	5
11	boy	Below20	no	agree	agree	agree	agree	strongly agree	agree	agree	agree	agree	strongly agree	4	4	4	4	5	4	4	4	4	5
12	boy	Below20	no	strongly agree	strongly agree	strongly agree	strongly agree	strongly agree	strongly agree	strongly agree	strongly agree	strongly agree	strongly agree	5	5	5	5	5	5	5	5	5	5
13	girl	Below20	no	agree	strongly agree	strongly agree	strongly agree	strongly agree	strongly agree	strongly agree	strongly agree	agree	agree	4	5	5	5	5	5	5	5	4	4
14	girl	Below20	no	agree	agree	strongly agree	agree	strongly agree	strongly agree	agree	strongly agree	strongly agree	strongly agree	4	4	5	4	5	5	4	5	5	5
15	girl	Below20	no	agree	agree	agree	agree	agree	agree	agree	agree	ordinary	agree	4	4	4	4	4	4	4	4	3	4
16	girl	Below20	no	ordinary	ordinary	agree	agree	agree	agree	ordinary	agree	agree	strongly agree	3	3	4	4	4	4	3	4	4	5
17	girl	Below20	no	agree	agree	strongly agree	strongly agree	agree	strongly agree	agree	agree	strongly agree	agree	4	4	5	5	4	5	4	4	5	4
18	girl	Below20	no	ordinary	ordinary	ordinary	agree	agree	agree	ordinary	ordinary	ordinary	strongly agree	3	3	3	4	4	4	3	3	3	5
19	girl	Below20	no	strongly agree	strongly agree	strongly agree	strongly agree	strongly agree	strongly agree	strongly agree	strongly agree	strongly agree	strongly agree	5	5	5	5	5	5	5	5	5	5
20	girl	Below20	no	strongly agree	strongly agree	strongly agree	strongly agree	strongly agree	strongly agree	strongly agree	strongly agree	strongly agree	strongly agree	5	5	5	5	5	5	5	5	5	5
21	girl	Below20	no	agree	ordinary	strongly agree	agree	agree	strongly agree	agree	agree	agree	agree	4	3	5	4	4	5	4	4	4	4
22	girl	Below20	no	strongly agree	strongly agree	strongly agree	strongly agree	strongly agree	strongly agree	strongly agree	strongly agree	strongly agree	strongly agree	5	5	5	5	5	5	5	5	5	5
23	boy	Below20	no	agree	agree	agree	disagree	agree	strongly agree	agree	agree	disagree	disagree	4	4	4	2	4	5	4	4	2	2
24	boy	Below20	no	strongly agree	strongly agree	strongly agree	strongly agree	strongly agree	strongly agree	strongly agree	strongly agree	strongly agree	strongly agree	5	5	5	5	5	5	5	5	5	5
25	boy	Below20	no	strongly agree	strongly agree	strongly agree	strongly agree	strongly agree	strongly agree	strongly agree	strongly agree	strongly agree	strongly agree	5	5	5	5	5	5	5	5	5	5
26	girl	Below20	no	strongly agree	strongly agree	strongly agree	strongly agree	strongly agree	strongly agree	strongly agree	strongly agree	strongly agree	strongly agree	5	5	5	5	5	5	5	5	5	5
27	girl	Below20	no	strongly agree	strongly agree	strongly agree	strongly agree	strongly agree	strongly agree	strongly agree	strongly agree	strongly agree	strongly agree	5	5	5	5	5	5	5	5	5	5
28	girl	Below20	no	ordinary	ordinary	ordinary	ordinary	ordinary	agree	ordinary	ordinary	ordinary	ordinary	3	3	3	3	3	4	3	3	3	3
29	girl	Below20	no	agree	ordinary	ordinary	ordinary	ordinary	agree	agree	agree	ordinary	ordinary	4	3	3	3	3	4	4	4	3	3
30	girl	Below20	no	ordinary	ordinary	strongly agree	agree	agree	strongly agree	strongly agree	strongly agree	strongly agree	strongly agree	3	3	5	4	4	5	5	5	5	5
31	girl	Below20	no	strongly agree	strongly agree	strongly agree	strongly agree	strongly agree	strongly agree	strongly agree	strongly agree	strongly agree	strongly agree	5	5	5	5	5	5	5	5	5	5
32	girl	Below20	no	strongly agree	strongly agree	strongly agree	strongly agree	strongly agree	strongly agree	strongly agree	strongly agree	strongly agree	strongly agree	5	5	5	5	5	5	5	5	5	5
33	boy	Below20	no	strongly agree	strongly agree	strongly agree	strongly agree	agree	strongly agree	strongly agree	strongly agree	agree	strongly agree	5	5	5	5	4	5	5	5	4	5
34	boy	Below20	no	ordinary	ordinary	ordinary	ordinary	ordinary	agree	agree	agree	agree	disagree	3	3	3	3	3	4	4	4	4	2
35	boy	Below20	no	ordinary	ordinary	ordinary	ordinary	ordinary	ordinary	ordinary	ordinary	ordinary	ordinary	3	3	3	3	3	3	3	3	3	3
36	boy	Below20	no	strongly agree	strongly agree	strongly agree	strongly agree	strongly agree	strongly agree	strongly agree	strongly agree	strongly agree	strongly agree	5	5	5	5	5	5	5	5	5	5
37	girl	Below20	no	agree	strongly agree	strongly agree	agree	agree	strongly agree	strongly agree	strongly agree	agree	strongly agree	4	5	5	4	4	5	5	5	4	5
38	boy	Below20	no	agree	ordinary	strongly agree	agree	ordinary	strongly agree	strongly agree	ordinary	strongly agree	ordinary	4	3	5	4	3	5	5	3	5	3
39	boy	Below20	no	strongly agree	strongly agree	strongly agree	strongly agree	strongly agree	strongly agree	strongly agree	strongly agree	strongly agree	strongly agree	5	5	5	5	5	5	5	5	5	5
40	boy	Below20	no	strongly agree	strongly agree	strongly agree	strongly agree	strongly agree	strongly agree	strongly agree	strongly agree	strongly agree	strongly agree	5	5	5	5	5	5	5	5	5	5
41	girl	Below20	no	agree	agree	agree	agree	agree	agree	agree	agree	ordinary	agree	4	4	4	4	4	4	4	4	3	4
42	girl	Below20	no	strongly agree	agree	agree	agree	agree	agree	agree	agree	agree	agree	5	4	4	4	4	4	4	4	4	4
43	boy	Below20	no	ordinary	agree	ordinary	agree	agree	agree	agree	agree	disagree	disagree	3	4	3	4	4	4	4	4	2	2
44	boy	Below20	no	strongly agree	strongly agree	strongly agree	strongly agree	strongly agree	strongly agree	strongly agree	strongly agree	strongly agree	strongly agree	5	5	5	5	5	5	5	5	5	5
45	girl	Below20	no	agree	agree	agree	agree	agree	agree	agree	agree	agree	agree	4	4	4	4	4	4	4	4	4	4
