# Supplementary material for: App-supported versus conventional college physical education: Effects on standardized physical fitness scores and exercise motivation in Chinese university students
Source: PLoS One. 2026 Mar 23;21(3):e0345759. doi: 10.1371/journal.pone.0345759 (PMC13008050; doi:10.1371/journal.pone.0345759)
Supplement: S1 File — Variable names, labels, coding schemes, and scoring information for the datasets used in this study. (XLSX) [file pone.0345759.s003.xlsx]

## Sheet: S1_codebook
Variable	Description	Type	Unit / Coding
participant_id	Anonymous participant ID (generated for sharing).	integer
group_code	Group code in dataset.	integer	1=Treatment; 2=Control
group	Group label.	string	Treatment/Control
endurance_time_pre	Pre-test 800/1000 m time as recorded in source file.	numeric	as recorded (likely minutes or minutes.seconds; see manuscript protocol)
endurance_score_pre	Pre-test standardized endurance score.	numeric	0–100 score
standing_long_jump_pre_cm	Pre-test standing long jump distance.	numeric	cm
standing_long_jump_score_pre	Pre-test standardized standing long jump score.	numeric	0–100 score
sit_and_reach_pre_cm	Pre-test sit-and-reach flexibility.	numeric	cm
sit_and_reach_score_pre	Pre-test standardized sit-and-reach score.	numeric	0–100 score
sprint_50m_pre_s	Pre-test 50 m sprint time.	numeric	seconds
sprint_50m_score_pre	Pre-test standardized 50 m sprint score.	numeric	0–100 score
endurance_time_post	Post-test endurance time.	numeric	as recorded
endurance_score_post	Post-test standardized endurance score.	numeric	0–100 score
standing_long_jump_post_cm	Post-test standing long jump distance.	numeric	cm
standing_long_jump_score_post	Post-test standardized standing long jump score.	numeric	0–100 score
sit_and_reach_post_cm	Post-test sit-and-reach flexibility.	numeric	cm
sit_and_reach_score_post	Post-test standardized sit-and-reach score.	numeric	0–100 score
sprint_50m_post_s	Post-test 50 m sprint time.	numeric	seconds
sprint_50m_score_post	Post-test standardized 50 m sprint score.	numeric	0–100 score

## Sheet: S2_codebook
Variable	Description	Type	Unit / Coding
participant_id	Anonymous participant ID (as provided).	integer
gender	Self-reported gender.	string	boy/girl
age	Age category.	string	Below20 / More than20
professionalbackground	Reported professional background (as provided).	string	yes/no or as recorded
IM1–IM5	Intrinsic motivation items (text responses).	string	strongly disagree/disagree/ordinary/agree/strongly agree
IM1_num–IM5_num	Intrinsic motivation items (numeric coding).	integer	1–5 (strongly disagree=1 … strongly agree=5)
EM1–EM5	Extrinsic motivation items (text responses).	string	same as above
EM1_num–EM5_num	Extrinsic motivation items (numeric coding).	integer	1–5 (strongly disagree=1 … strongly agree=5)
